# Supplementary material for: A Wearable Infrared Sensor for Detecting Non-ST Segment Elevation Acute Coronary Syndromes
Source: Life (Basel). 2026 Jul 13;16(7):1155. doi: 10.3390/life16071155 (PMC13413182; doi:10.3390/life16071155)
Supplement: Supplementary file 1 [file life-16-01155-s001.zip]

Archive with 1 entries (1 files):
- life-4389248-supplementary.pdf
